# Supplementary material for: Structural Design and Synthesis of Novel Cyclic Peptide Inhibitors Targeting Mycobacterium tuberculosis Transcription
Source: Life (Basel). 2022 Aug 28;12(9):1333. doi: 10.3390/life12091333 (PMC9506182; doi:10.3390/life12091333)
Supplement: Supplementary file 1 [file life-12-01333-s001.zip]

Archive with 1 entries (1 files):
- life-1876772-supplementary.pdf
